# Supplementary material for: Brief intermittent intense exercise as interoceptive exposure for panic disorder: a randomized controlled clinical trial
Source: Front Psychiatry. 2026 Feb 9;16:1739639. doi: 10.3389/fpsyt.2025.1739639 (PMC12926410; doi:10.3389/fpsyt.2025.1739639)
Supplement: Supplementary file 1 [file Table1.xlsx]

## Sheet: Planilha1
	GROUP
		BIE								RT								Total
	Time	N	Mean	SD	Min	Q25	Median	Q75	Max	N	Mean	SD	Min	Q25	Median	Q75	Max	N	Mean	SD	Min	Q25	Median	Q75	Max	t	p
PAS	-2	37	32.0541	7.63743	11	29	33	37	44	35	30.4	8.31441	11	25	29	39	43	72	31.25	7.96073	11	26	32	37	44	0.997	1
	0	37	30.5405	8.10211	8	28	30	35	44	35	27.8	9.23803	8	20	28	36	43	72	29.2083	8.72093	8	25	30	35	44	1.8	1
	12	35	14.8857	5.29023	4	12	16	20	22	35	23.1143	9.36128	10	15	20	32	38	70	19	8.61074	4	12	18	22	38	-4.721	<0.001
	FU	35	14.2286	5.51514	4	10	15	20	22	34	24.7059	8.54411	12	18	24	30	40	69	19.3913	8.85872	4	12	18	24	40	-6.073	<0.001
Frequency	-2	37	2.94595	1.1534	1	2	3	4	6	35	2.54286	1.06668	1	2	2	3	5	72	2.75	1.12275	1	2	2.5	3	6	1.289	0.202
	0	37	2.67568	1.0015	1	2	2	3	5	35	2.45714	1.14642	0	2	2	3	5	72	2.56944	1.0724	0	2	2	3	5	0.993	0.324
	12	35	0.485714	0.658493	0	0	0	1	2	35	0.657143	0.639064	0	0	1	1	2	70	0.571429	0.649892	0	0	0	1	2	-1.105	0.273
	FU	35	0.714286	0.621735	0	0	1	1	2	35	1.45714	0.980482	0	1	1	2	4	70	1.08571	0.896739	0	0	1	2	4	-3.785	<0.001
Intensity	-2	37	4.1	1.6	2	2	4	6	6	35	3.8	1.6	2	2	4	6	6	72	3.9	1.6	2	2	4	6	6	0.897	0.373
	0	37	3.7	1.9	0	2	4	6	6	35	3.4	1.7	0	2	4	4	6	72	3.6	1.8	0	2	4	5	6	1.126	0.264
	12	35	0.8	1	0	0	0	2	2	35	1.1	1.1	0	0	2	2	4	70	0.9	1.1	0	0	0	2	4	-1.128	0.263
	FU	35	1.5	1.3	0	0	2	2	4	35	2.3	1.4	0	2	2	4	4	70	1.9	1.4	0	0	2	2	4	-2.479	0.016
HAM-A	-2	37	33.973	9.95123	9	26	34	43	49	35	34.0857	10.9903	9	23	34	45	49	72	34.0278	10.395	9	19	29	39	49	-0.136	0.892
	0	37	31.6216	9.58109	9	25	32	35	49	35	31.0286	9.87119	9	25	32	38	49	72	31.3333	9.65897	10	15	21	24.5	29	0.292	0.771
	12	35	24.9143	7.35795	8	20	25	31	37	35	27.4571	9.06299	8	22	27	33	45	70	26.1857	8.29404	8	14	19	24	29	-1.289	0.202
	FU	35	24.1143	7.09918	8	20	25	29	36	35	27.6	9.50294	9	20	28	34	49	70	25.8571	8.50965	8	10	14	19	26	-1.738	0.087
HAM-D	-2	37	19.973	5.6445	10	15	21	25	29	35	19.6	5.38626	10	14	21	23	28	72	19.7917	5.48477	6	11	14	18	30	0.414	0.68
	0	37	19.3784	5.7944	10	15	21	25	29	35	17.5714	5.59562	8	12	17	23	26	72	18.5	5.73106	8	13	18	24	29	1.519	0.133
	12	35	14.5714	5.35386	8	10	13	19	26	35	15.0571	5.26332	8	10	14	19	26	70	14.8143	5.27585	8	12	17	21	26	-0.383	0.703
	FU	35	13.2571	4.68001	6	10	13	15	25	35	16.4	5.58464	8	12	15	21	30	70	14.8286	5.35405	6	12	18	24	30	-2.552	0.013
